# Supplementary material for: Educational Approach to Prevent the Burden of Vaccinia Virus Infections in a Bovine Vaccinia Endemic Area in Brazil
Source: Pathogens. 2021 Apr 23;10(5):511. doi: 10.3390/pathogens10050511 (PMC8145679; doi:10.3390/pathogens10050511)
Supplement: Supplementary file 1 [file pathogens-10-00511-s001.zip]

Archive with 6 entries (6 files):
- Supplementary figure 1 English.pdf
- Supplementary figure 2 English.pdf
- Supplementary figure 3 Spanish.pdf
- Supplementary figure 4 Spanish.pdf
- Supplementary figure 5 Portuguese.pdf
- Supplementary figure 6 Portuguese.pdf
